# Supplementary material for: Effectiveness and costs of interventions to reduce the within-farm Toxoplasma gondii seroprevalence on pig farms in the Netherlands
Source: Porcine Health Manag. 2021 Jul 26;7:44. doi: 10.1186/s40813-021-00223-0 (PMC8311922; doi:10.1186/s40813-021-00223-0)
Supplement: Supplementary file 2 — Additional file 2: Table S1. HACCP-based questionnaire and Pig Pointer. [file 40813_2021_223_MOESM2_ESM.xlsx]

## Sheet: Pig Pointer
	Varkenswijzer ('Pig Pointer')
			Parameter							Percentage					Nr	Parameter	Max Points	Points	Percentage				Score	Zwak	Gemiddeld	Goed
			General farm biosecurity							0.277778					1	General farm biosecurity	18	5	0.277778				0.277778	0.4	0.8	1
			Supply of pigs							0.833333					2	Supply of pigs	6	5	0.833333				0.833333	0.4	0.8	1
			Outdoor access							1					3	Outdoor access	3	3	1				1	0.4	0.8	1
			Presence of cats							0					4	Presence of cats	5	0	0				0	0.4	0.8	1
			Feed supply							0.666667					5	Feed supply	12	8	0.666667				0.666667	0.4	0.8	1
			Water supply							0.75					6	Water supply	8	6	0.75				0.75	0.4	0.8	1
			Pest control and prevention							0.45					7	Pest control and prevention	20	9	0.45				0.45	0.4	0.8	1
	General farm information
Company name	Name of company
Date of visit	Date
UBN
Place
Contact details
Veterinarian
Feeding company
Feed components
Pest control
Type of farm
Other locations
Number of finishers
Number of sows
Own replacement
Tail biting problems
Supply of pigs
Number of stables
Other animal species
Remarks
	Checklist
	Filled in by:	Name of researcher
	When in doubt about the fullfillment of criteria do not assign any points (precautionary principle).		Max Score	Remarks											Score	Ingevuld	Max punten	Werkelijk Punten	Category
	General farm biosecurity
	Biosecurity corridor		7												4	1	7	4	1
	There is a biosecurity corridor	This is a separate room	1												1
	There is a handing wash facility in place	Running water, soap, towel	1												1
	There are booths available at the farm		1												1
	There is an overall available at the farm		1												1
	There is a clear separation between clean and dirty areas	e.g. separation by a bench or ribbon	1												0
	There is a shower facility in place		1												0
	It is obligatory to shower before entering		1												0
	Accessibility of the farm		4												1	1	4	1	1
	Visitors need to be 24 hours pig free		1												0			0
	There is a visitor registration in place		1												1			1
	The stables are closed	e.g. with a lock	1												0			0
	The clean farm area is not openly accesible	Separation by ribbon, gate, chain, sign	1												0			0
	Clean and dirty road		7												0	1	7	0	1
	There is a clean and dirty road available for trucks		1												0	1		0
	No pets are allowed in the stable		1												0	1		0
	No pets are allowed on the clean farm area		1												0	1		0
	Everybody distinguishes the clean and dirty farm area	e.g. farmer and all employees	1												0	1		0
	Farm booths are only used inside the stables	The booths are not used outside the stable	1												0	1		0
	Booths that are used outside the stable are cleaned	1 point when booths are not used outside	1												0	1	1	0
	Booths that are used outside the stable are disinfected	1 point when booths are not used outside	1												0	1	1	0
	Supply of pigs
	Supply of new pigs		6												5	1	6	5	2
	Per department all-in/all-out management applies		1												1	1	1	1
	Departments are cleaned in between rounds		1												1	1	1	1
	Departments are disinfected in between rounds		1												0	1	1	0
	The supply of pigs is from one farm	1 point when there is no supply of pigs	1												1	1	1	1
	The supply of pigs is <1x per 6 weeks	1 point when there is no supply of pigs	1												1	1	1	1
	There is a quarantaine stable in place (at least 6 weeks)	1 point when it is a finisher farm or there is no supply of pigs	1												1	1	1	1
	Outdoor access
	Outdoor access		3												3	1	3	3	3
	There is no outdoor access for the pigs		1												1	1	1	1
	The outdoor access is free of puddles of water	1 point when there is no outdoor access	1												1			1
	The pigs can not touch ground/soil (controlled outdoor access)	1 point when there is no outdoor access	1												1	1	1	1
	Presence of cats
	Cats		5												0	1	5	0	4
	There are no cats present as pets		1												0			0
	(Stray)cats are not seen on the farm and the surroundings		1												0			0
	Less then 5 (stray)cats are seen on the farm and the surroundings	1 point when no cats are present	1												0			0
	De present cats are < 2 years old	1 point when no cats are present	1												0			0
	There was no litter of cats born in the previous year	1 point when no cats are present	1												0			0
	Feed supply
	Type and production process		5												3	1	5	3	5
	Pigs are fed compound feed only		1												0
	No compost/peat/garden waste is fed to the pigs	De varkens krijgen geen compost/turf/bladmateriaal	1												1
	No raw milk whey is fed to the pigs		1												0
	No raw milk goat or sheep whey is fed to the pigs	1 point when no raw-milk whey is fed to the pigs	1												1
	No kitchen waste is fed to the pigs		1												1
	Accessibility of feed and enrichment material		7												5	1	7	5	5
	Storage of enrichment material is not accessible for rodents/cats/birds	Examples of enrichment material are luzern, straw, sawdust, silage. One point when not applicable.	1												0
	Storage of compound feed is not accessible for rodents/cats/birds	e.g. silo with mortar (completely closed)	1												1
	There are no open feed carts for compound feed		1												0
	Storage of by-products is not accessible for rodents/cats/birds	When using bunkers or silo's the feed is always covered. Three points when there are no by-products	3												3
	The area where the feed is prepared is not accessible for rodents/cats/birds	1 point when there is no preparation of feed at the farm	1												1
	Water supply
	Type of system for the drinking water		3												3	1	3	3	6
	The pigs do not have access to rain water	e.g. access to ditch water, pools or ponds	1												1
	When the drinking water is collected per department this is not accessible for rodents/cats/birds	1 point when there is no separate collection present	1												1
	The pigs only get tap water		1												1
	Check on quality & cleaning		5												3	1	5	3	6
	There is an annual check on water quality	1 point when there is tap water	1												1
	There is >1x a year a check on water quality (this is at animal level)		1												0
	According to IKB the drinking water is of sufficient quality		1												1
	In between rounds the water troughs and drinking nipples are cleaned		1												1
	The drinking water pipes are cleaned annually		1												0
	Pest control and prevention
	Property and surroundings		4												1	1	4	1	7
	The property is swept	No rests of feed is present	1												0
	There is no storage of material <2 m from the wall of the stable		1												0
	There is no plantation <2 m from the wall of the stable		1												0
	There is pavement present around the stables		1												1
	Accessibility of the stable		3												1	1	3	1	7
	The walls and roof of the stable are in good condition	No openings/cracks present	1												1
	Through the windows the stable is not accessible for rodents/cats/birds	Windows can not open or are closed properly	1												0
	Through the doors the stable is not accessible for rodents/cats/birds	Outside doors are closed properly	1												0
	Flies		3												2	1	3	2	7
	Flies are prevented from coming in the stable	e.g. insect screen present at windows/doors	1												0
	There is fly control in place		1												1
	Score on flies	No points when >20 flies at the sticker after 5 days	1												1
	Rodents		10												5	1	10	5	7
	There is rodent control in place		1												1
	Traps are checked weekly		1												0
	Poison presence is checked every 6 weeks		1												1
	Advices from profession rodent control are followed	Check the logbook of professional rodent control	1												1
	There are no rodents visible inside the stables		2												0
	There are no tracks of rodents visible inside the stables	e.g. belly butter, droppings	2												0
	There are no tracks of rodents visible outside the stables	e.g. belly butter, droppings	1												1
	There are no suspect tracks of rodents present outside the stables	e.g. footprints, gnaw marks	1												1
